# Supplementary material for: Effective End-Group Modification of Star-Shaped PNVCL from Xanthate to Trithiocarbonate Avoiding Chemical Crosslinking
Source: Polymers (Basel). 2021 Oct 25;13(21):3677. doi: 10.3390/polym13213677 (PMC8588085; doi:10.3390/polym13213677)
Supplement: Supplementary file 1 [file polymers-13-03677-s001.zip]

Archive with 1 entries (1 files):
- polymers-1430927-supplementary.pdf
